# Supplementary material for: Antimicrobial Resistance Profiles of Human Commensal Neisseria Species
Source: Antibiotics (Basel). 2021 May 6;10(5):538. doi: 10.3390/antibiotics10050538 (PMC8148603; doi:10.3390/antibiotics10050538)
Supplement: Supplementary file 1 [file antibiotics-10-00538-s001.zip]

Archive with 1 entries (1 files):
- antibiotics-1170469-supplementary.pdf
